# Supplementary material for: Epstein–Barr virus nuclear antigen 2 extensively rewires the human chromatin landscape at autoimmune risk loci
Source: Genome Res. 2021 Dec;31(12):2185–98. doi: 10.1101/gr.264705.120 (PMC8647835; doi:10.1101/gr.264705.120)
Supplement: Supplemental Material [file supp_gr.264705.120_Supplemental_Code.zip]

Archive with 7 entries (6 files):
- MARIO.zip
- NextGenAligner.zip
- RELI.zip
- __MACOSX/
- __MACOSX/._MARIO.zip
- __MACOSX/._NextGenAligner.zip
- __MACOSX/._RELI.zip
